# Supplementary material for: Unveiling the influence of salinity on bacterial microbiome assembly of halophytes and crops
Source: Environ Microbiome. 2024 Jul 18;19:49. doi: 10.1186/s40793-024-00592-3 (PMC11256479; doi:10.1186/s40793-024-00592-3)
Supplement: Supplementary file 2 — Supplementary Material 2 [file 40793_2024_592_MOESM2_ESM.xlsx]

## Sheet: Sheet1
BioProject	SRA_accessions	Scientific_names	Plant_abbreviations	Site	Type	Study
PRJNA412808	SRR14060301	Salicornia europaea	S_europaea_Poland_Natural_A	Poland	High_halophytes	Furtado et al. 2019
PRJNA412808	SRR14060303	Salicornia europaea	S_europaea_Poland_Natural_A	Poland	High_halophytes	Furtado et al. 2019
PRJNA412808	SRR14060304	Salicornia europaea	S_europaea_Poland_Natural_A	Poland	High_halophytes	Furtado et al. 2019
PRJNA412808	SRR14060305	Salicornia europaea	S_europaea_Poland_Natural_A	Poland	High_halophytes	Furtado et al. 2019
PRJNA412808	SRR14060306	Salicornia europaea	S_europaea_Poland_Natural_A	Poland	High_halophytes	Furtado et al. 2019
PRJNA412808	SRR14060307	Salicornia europaea	S_europaea_Poland_Natural_A	Poland	High_halophytes	Furtado et al. 2019
PRJNA412808	SRR14060308	Salicornia europaea	S_europaea_Poland_Anthropogenic_A	Poland	High_halophytes	Furtado et al. 2019
PRJNA412808	SRR14060309	Salicornia europaea	S_europaea_Poland_Anthropogenic_A	Poland	High_halophytes	Furtado et al. 2019
PRJNA412808	SRR14060310	Salicornia europaea	S_europaea_Poland_Anthropogenic_A	Poland	High_halophytes	Furtado et al. 2019
PRJNA412808	SRR14060311	Salicornia europaea	S_europaea_Poland_Anthropogenic_A	Poland	High_halophytes	Furtado et al. 2019
PRJNA412808	SRR14060312	Salicornia europaea	S_europaea_Poland_Anthropogenic_A	Poland	High_halophytes	Furtado et al. 2019
PRJNA412808	SRR14060313	Salicornia europaea	S_europaea_Poland_Anthropogenic_A	Poland	High_halophytes	Furtado et al. 2019
PRJNA412808	SRR14060314	Salicornia europaea	S_europaea_Poland_Anthropogenic_A	Poland	High_halophytes	Furtado et al. 2019
PRJNA412808	SRR14060315	Salicornia europaea	S_europaea_Poland_Anthropogenic_A	Poland	High_halophytes	Furtado et al. 2019
PRJNA412808	SRR14060316	Salicornia europaea	S_europaea_Poland_Anthropogenic_A	Poland	High_halophytes	Furtado et al. 2019
PRJNA412808	SRR14060318	Salicornia europaea	S_europaea_Poland_Anthropogenic_A	Poland	High_halophytes	Furtado et al. 2019
PRJNA412808	SRR14060319	Salicornia europaea	S_europaea_Poland_Anthropogenic_A	Poland	High_halophytes	Furtado et al. 2019
PRJNA412808	SRR14060330	Salicornia europaea	S_europaea_Poland_Natural_A	Poland	High_halophytes	Furtado et al. 2019
PRJNA412808	SRR14060331	Salicornia europaea	S_europaea_Poland_Natural_A	Poland	High_halophytes	Furtado et al. 2019
PRJNA412808	SRR14060332	Salicornia europaea	S_europaea_Poland_Natural_A	Poland	High_halophytes	Furtado et al. 2019
PRJNA412808	SRR14060333	Salicornia europaea	S_europaea_Poland_Natural_A	Poland	High_halophytes	Furtado et al. 2019
PRJNA412808	SRR14060334	Salicornia europaea	S_europaea_Poland_Natural_A	Poland	High_halophytes	Furtado et al. 2019
PRJNA412808	SRR14060336	Salicornia europaea	S_europaea_Poland_Natural_A	Poland	High_halophytes	Furtado et al. 2019
PRJNA412808	SRR14060337	Salicornia europaea	S_europaea_Poland_Natural_A	Poland	High_halophytes	Furtado et al. 2019
PRJNA412808	SRR14060338	Salicornia europaea	S_europaea_Poland_Natural_A	Poland	High_halophytes	Furtado et al. 2019
PRJNA412808	SRR14060339	Salicornia europaea	S_europaea_Poland_Natural_A	Poland	High_halophytes	Furtado et al. 2019
PRJNA412808	SRR14060340	Salicornia europaea	S_europaea_Poland_Natural_A	Poland	High_halophytes	Furtado et al. 2019
PRJNA412808	SRR14060341	Salicornia europaea	S_europaea_Poland_Natural_A	Poland	High_halophytes	Furtado et al. 2019
PRJNA412808	SRR14060342	Salicornia europaea	S_europaea_Poland_Natural_A	Poland	High_halophytes	Furtado et al. 2019
PRJNA412808	SRR14060363	Salicornia europaea	S_europaea_Poland_Anthropogenic_A	Poland	High_halophytes	Furtado et al. 2019
PRJNA412808	SRR14060364	Salicornia europaea	S_europaea_Poland_Anthropogenic_A	Poland	High_halophytes	Furtado et al. 2019
PRJNA412808	SRR14060365	Salicornia europaea	S_europaea_Poland_Anthropogenic_A	Poland	High_halophytes	Furtado et al. 2019
PRJNA412808	SRR14060366	Salicornia europaea	S_europaea_Poland_Anthropogenic_A	Poland	High_halophytes	Furtado et al. 2019
PRJNA412808	SRR14060367	Salicornia europaea	S_europaea_Poland_Anthropogenic_A	Poland	High_halophytes	Furtado et al. 2019
PRJNA412808	SRR14060300	Salicornia europaea	S_europaea_Poland_Anthropogenic_A	Poland	High_halophytes	Furtado et al. 2019
PRJNA669550	SRR12829996	Suaeda salsa	S_salsa	China	High_halophytes	Luo et al. 2021
PRJNA669550	SRR12829997	Suaeda salsa	S_salsa	China	High_halophytes	Luo et al. 2021
PRJNA669550	SRR12829998	Suaeda salsa	S_salsa	China	High_halophytes	Luo et al. 2021
PRJNA669550	SRR12829986	Suaeda salsa	S_salsa	China	High_halophytes	Luo et al. 2021
PRJNA669550	SRR12829987	Suaeda salsa	S_salsa	China	High_halophytes	Luo et al. 2021
PRJNA669550	SRR12829988	Suaeda salsa	S_salsa	China	High_halophytes	Luo et al. 2021
PRJNA669550	SRR12829989	Achnatherum splendens	A_splendens	China	Low_halophytes	Luo et al. 2021
PRJNA669550	SRR12829990	Achnatherum splendens	A_splendens	China	Low_halophytes	Luo et al. 2021
PRJNA669550	SRR12829991	Achnatherum splendens	A_splendens	China	Low_halophytes	Luo et al. 2021
PRJNA669550	SRR12829982	Achnatherum splendens	A_splendens	China	Low_halophytes	Luo et al. 2021
PRJNA669550	SRR12830002	Achnatherum splendens	A_splendens	China	Low_halophytes	Luo et al. 2021
PRJNA669550	SRR12830003	Achnatherum splendens	A_splendens	China	Low_halophytes	Luo et al. 2021
PRJNA669550	SRR12829993	Salicornia europaea	S_europaea_China	China	High_halophytes	Luo et al. 2021
PRJNA669550	SRR12829999	Salicornia europaea	S_europaea_China	China	High_halophytes	Luo et al. 2021
PRJNA669550	SRR12830000	Salicornia europaea	S_europaea_China	China	High_halophytes	Luo et al. 2021
PRJNA669550	SRR12830001	Salicornia europaea	S_europaea_China	China	High_halophytes	Luo et al. 2021
PRJNA669550	SRR12830004	Salicornia europaea	S_europaea_China	China	High_halophytes	Luo et al. 2021
PRJNA669550	SRR12830005	Salicornia europaea	S_europaea_China	China	High_halophytes	Luo et al. 2021
PRJNA669550	SRR12829983	Phragmites communis	P_communi_China_Site_E	China	High_halophytes	Luo et al. 2021
PRJNA669550	SRR12829984	Phragmites communis	P_communi_China_Site_E	China	High_halophytes	Luo et al. 2021
PRJNA669550	SRR12829985	Phragmites communis	P_communi_China_Site_E	China	High_halophytes	Luo et al. 2021
PRJNA669550	SRR12829994	Phragmites communis	P_communi_China_Site_E	China	High_halophytes	Luo et al. 2021
PRJNA669550	SRR12829995	Phragmites communis	P_communi_China_Site_E	China	High_halophytes	Luo et al. 2021
PRJNA669550	SRR12829992	Phragmites communis	P_communi_China_Site_E	China	High_halophytes	Luo et al. 2021
PRJNA431874	SRR7056317	Tribulus terrestris	T_terrestris_Jizan	Saudi_Arabia	Low_halophytes	Eida et al. 2018
PRJNA431874	SRR7056316	Tribulus terrestris	T_terrestris_Jizan	Saudi_Arabia	Low_halophytes	Eida et al. 2018
PRJNA431874	SRR7056315	Tribulus terrestris	T_terrestris_Jizan	Saudi_Arabia	Low_halophytes	Eida et al. 2018
PRJNA431874	SRR7056314	Tribulus terrestris	T_terrestris_Alwahbah	Saudi_Arabia	Low_halophytes	Eida et al. 2018
PRJNA431874	SRR7056323	Tribulus terrestris	T_terrestris_Alwahbah	Saudi_Arabia	Low_halophytes	Eida et al. 2018
PRJNA431874	SRR7056322	Tribulus terrestris	T_terrestris_Alwahbah	Saudi_Arabia	Low_halophytes	Eida et al. 2018
PRJNA431874	SRR7056334	Zygophyllum simplex	Z_simplex_Jizan	Saudi_Arabia	Low_halophytes	Eida et al. 2018
PRJNA431874	SRR7056335	Zygophyllum simplex	Z_simplex_Jizan	Saudi_Arabia	Low_halophytes	Eida et al. 2018
PRJNA431874	SRR7056336	Zygophyllum simplex	Z_simplex_Jizan	Saudi_Arabia	Low_halophytes	Eida et al. 2018
PRJNA431874	SRR7056337	Zygophyllum simplex	Z_simplex_Alwahbah	Saudi_Arabia	Low_halophytes	Eida et al. 2018
PRJNA431874	SRR7056338	Zygophyllum simplex	Z_simplex_Alwahbah	Saudi_Arabia	Low_halophytes	Eida et al. 2018
PRJNA431874	SRR7056339	Zygophyllum simplex	Z_simplex_Alwahbah	Saudi_Arabia	Low_halophytes	Eida et al. 2018
PRJNA431874	SRR7056332	Tribulus terrestris	T_terrestris_Jizan	Saudi_Arabia	Low_halophytes	Eida et al. 2018
PRJNA431874	SRR7056333	Tribulus terrestris	T_terrestris_Jizan	Saudi_Arabia	Low_halophytes	Eida et al. 2018
PRJNA431874	SRR7056330	Tribulus terrestris	T_terrestris_Alwahbah	Saudi_Arabia	Low_halophytes	Eida et al. 2018
PRJNA431874	SRR7056331	Tribulus terrestris	T_terrestris_Alwahbah	Saudi_Arabia	Low_halophytes	Eida et al. 2018
PRJNA431874	SRR7056328	Zygophyllum simplex	Z_simplex_Jizan	Saudi_Arabia	Low_halophytes	Eida et al. 2018
PRJNA431874	SRR7056329	Zygophyllum simplex	Z_simplex_Jizan	Saudi_Arabia	Low_halophytes	Eida et al. 2018
PRJNA431874	SRR7056326	Zygophyllum simplex	Z_simplex_Alwahbah	Saudi_Arabia	Low_halophytes	Eida et al. 2018
PRJNA431874	SRR7056327	Zygophyllum simplex	Z_simplex_Alwahbah	Saudi_Arabia	Low_halophytes	Eida et al. 2018
PRJNA472435	SRR7199150	Carpobrotus edulis	C_edulis_Tunisia	Tunisia	Low_halophytes	Rodríguez-Caballero et al. 2020
PRJNA472435	SRR7199151	Carpobrotus edulis	C_edulis_Tunisia	Tunisia	Low_halophytes	Rodríguez-Caballero et al. 2020
PRJNA472435	SRR7199152	Carpobrotus edulis	C_edulis_Tunisia	Tunisia	Low_halophytes	Rodríguez-Caballero et al. 2020
PRJNA472435	SRR7199153	Carpobrotus edulis	C_edulis_Tunisia	Tunisia	Low_halophytes	Rodríguez-Caballero et al. 2020
PRJNA472435	SRR7199166	Carpobrotus edulis	C_edulis_Spain_Site_VC	Spain	Low_halophytes	Rodríguez-Caballero et al. 2020
PRJNA472435	SRR7199167	Carpobrotus edulis	C_edulis_Spain_Site_VC	Spain	Low_halophytes	Rodríguez-Caballero et al. 2020
PRJNA472435	SRR7199168	Carpobrotus edulis	C_edulis_Spain_Site_VC	Spain	Low_halophytes	Rodríguez-Caballero et al. 2020
PRJNA472435	SRR7199169	Carpobrotus edulis	C_edulis_Spain_Site_VC	Spain	Low_halophytes	Rodríguez-Caballero et al. 2020
PRJNA472435	SRR7199178	Carpobrotus edulis	C_edulis_Spain_Site_CAC	Spain	Low_halophytes	Rodríguez-Caballero et al. 2020
PRJNA472435	SRR7199179	Carpobrotus edulis	C_edulis_Spain_Site_CAC	Spain	Low_halophytes	Rodríguez-Caballero et al. 2020
PRJNA472435	SRR7199182	Carpobrotus edulis	C_edulis_Spain_Site_CAC	Spain	Low_halophytes	Rodríguez-Caballero et al. 2020
PRJNA472435	SRR7199183	Carpobrotus edulis	C_edulis_Spain_Site_CAC	Spain	Low_halophytes	Rodríguez-Caballero et al. 2020
PRJNA472435	SRR7199236	Carpobrotus edulis	C_edulis_Spain_Site_LC	Spain	Low_halophytes	Rodríguez-Caballero et al. 2020
PRJNA472435	SRR7199237	Carpobrotus edulis	C_edulis_Spain_Site_LC	Spain	Low_halophytes	Rodríguez-Caballero et al. 2020
PRJNA472435	SRR7199228	Carpobrotus edulis	C_edulis_Spain_Site_LC	Spain	Low_halophytes	Rodríguez-Caballero et al. 2020
PRJNA472435	SRR7199229	Carpobrotus edulis	C_edulis_Spain_Site_LC	Spain	Low_halophytes	Rodríguez-Caballero et al. 2020
PRJNA472435	SRR7199230	Carpobrotus edulis	C_edulis_Spain_Site_AC	Spain	Low_halophytes	Rodríguez-Caballero et al. 2020
PRJNA472435	SRR7199231	Carpobrotus edulis	C_edulis_Spain_Site_AC	Spain	Low_halophytes	Rodríguez-Caballero et al. 2020
PRJNA472435	SRR7199160	Carpobrotus edulis	C_edulis_Spain_Site_AC	Spain	Low_halophytes	Rodríguez-Caballero et al. 2020
PRJNA472435	SRR7199161	Carpobrotus edulis	C_edulis_Spain_Site_AC	Spain	Low_halophytes	Rodríguez-Caballero et al. 2020
PRJNA472435	SRR7199248	Carpobrotus edulis	C_edulis_Spain_Site_PC	Spain	Low_halophytes	Rodríguez-Caballero et al. 2020
PRJNA472435	SRR7199249	Carpobrotus edulis	C_edulis_Spain_Site_PC	Spain	Low_halophytes	Rodríguez-Caballero et al. 2020
PRJNA472435	SRR7199250	Carpobrotus edulis	C_edulis_Spain_Site_PC	Spain	Low_halophytes	Rodríguez-Caballero et al. 2020
PRJNA472435	SRR7199251	Carpobrotus edulis	C_edulis_Spain_Site_PC	Spain	Low_halophytes	Rodríguez-Caballero et al. 2020
PRJNA472435	SRR7199270	Carpobrotus edulis	C_edulis_Spain_Site_SC	Spain	Low_halophytes	Rodríguez-Caballero et al. 2020
PRJNA472435	SRR7199271	Carpobrotus edulis	C_edulis_Spain_Site_SC	Spain	Low_halophytes	Rodríguez-Caballero et al. 2020
PRJNA472435	SRR7199272	Carpobrotus edulis	C_edulis_Spain_Site_SC	Spain	Low_halophytes	Rodríguez-Caballero et al. 2020
PRJNA472435	SRR7199273	Carpobrotus edulis	C_edulis_Spain_Site_SC	Spain	Low_halophytes	Rodríguez-Caballero et al. 2020
PRJNA472435	SRR7199158	Carpobrotus edulis	C_edulis_Spain_Site_CIC	Spain	Low_halophytes	Rodríguez-Caballero et al. 2020
PRJNA472435	SRR7199159	Carpobrotus edulis	C_edulis_Spain_Site_CIC	Spain	Low_halophytes	Rodríguez-Caballero et al. 2020
PRJNA472435	SRR7199184	Carpobrotus edulis	C_edulis_Spain_Site_CIC	Spain	Low_halophytes	Rodríguez-Caballero et al. 2020
PRJNA472435	SRR7199185	Carpobrotus edulis	C_edulis_Spain_Site_CIC	Spain	Low_halophytes	Rodríguez-Caballero et al. 2020
PRJDB7024	DRR131007	Glaux maritima	G_maritima	Japan	High_halophytes	Yamamoto et al. 2018
PRJDB7024	DRR131008	Glaux maritima	G_maritima	Japan	High_halophytes	Yamamoto et al. 2018
PRJDB7024	DRR131009	Glaux maritima	G_maritima	Japan	High_halophytes	Yamamoto et al. 2018
PRJDB7024	DRR131010	Glaux maritima	G_maritima	Japan	High_halophytes	Yamamoto et al. 2018
PRJDB7024	DRR131023	Glaux maritima	G_maritima	Japan	High_halophytes	Yamamoto et al. 2018
PRJDB7024	DRR131024	Glaux maritima	G_maritima	Japan	High_halophytes	Yamamoto et al. 2018
PRJDB7024	DRR131025	Glaux maritima	G_maritima	Japan	High_halophytes	Yamamoto et al. 2018
PRJDB7024	DRR131026	Glaux maritima	G_maritima	Japan	High_halophytes	Yamamoto et al. 2018
PRJDB7024	DRR131035	Glaux maritima	G_maritima	Japan	High_halophytes	Yamamoto et al. 2018
PRJDB7024	DRR131036	Glaux maritima	G_maritima	Japan	High_halophytes	Yamamoto et al. 2018
PRJDB7024	DRR131037	Glaux maritima	G_maritima	Japan	High_halophytes	Yamamoto et al. 2018
PRJDB7024	DRR131038	Glaux maritima	G_maritima	Japan	High_halophytes	Yamamoto et al. 2018
PRJDB7024	DRR131043	Glaux maritima	G_maritima	Japan	High_halophytes	Yamamoto et al. 2018
PRJDB7024	DRR131044	Glaux maritima	G_maritima	Japan	High_halophytes	Yamamoto et al. 2018
PRJDB7024	DRR131045	Glaux maritima	G_maritima	Japan	High_halophytes	Yamamoto et al. 2018
PRJDB7024	DRR131046	Glaux maritima	G_maritima	Japan	High_halophytes	Yamamoto et al. 2018
PRJDB7024	DRR131011	Salicornia europaea	S_europaea_Japan	Japan	High_halophytes	Yamamoto et al. 2018
PRJDB7024	DRR131012	Salicornia europaea	S_europaea_Japan	Japan	High_halophytes	Yamamoto et al. 2018
PRJDB7024	DRR131013	Salicornia europaea	S_europaea_Japan	Japan	High_halophytes	Yamamoto et al. 2018
PRJDB7024	DRR131014	Salicornia europaea	S_europaea_Japan	Japan	High_halophytes	Yamamoto et al. 2018
PRJDB7024	DRR131027	Salicornia europaea	S_europaea_Japan	Japan	High_halophytes	Yamamoto et al. 2018
PRJDB7024	DRR131028	Salicornia europaea	S_europaea_Japan	Japan	High_halophytes	Yamamoto et al. 2018
PRJDB7024	DRR131029	Salicornia europaea	S_europaea_Japan	Japan	High_halophytes	Yamamoto et al. 2018
PRJDB7024	DRR131030	Salicornia europaea	S_europaea_Japan	Japan	High_halophytes	Yamamoto et al. 2018
PRJDB7024	DRR131031	Salicornia europaea	S_europaea_Japan	Japan	High_halophytes	Yamamoto et al. 2018
PRJDB7024	DRR131032	Salicornia europaea	S_europaea_Japan	Japan	High_halophytes	Yamamoto et al. 2018
PRJDB7024	DRR131033	Salicornia europaea	S_europaea_Japan	Japan	High_halophytes	Yamamoto et al. 2018
PRJDB7024	DRR131034	Salicornia europaea	S_europaea_Japan	Japan	High_halophytes	Yamamoto et al. 2018
PRJDB7024	DRR131039	Salicornia europaea	S_europaea_Japan	Japan	High_halophytes	Yamamoto et al. 2018
PRJDB7024	DRR131040	Salicornia europaea	S_europaea_Japan	Japan	High_halophytes	Yamamoto et al. 2018
PRJDB7024	DRR131041	Salicornia europaea	S_europaea_Japan	Japan	High_halophytes	Yamamoto et al. 2018
PRJDB7024	DRR131042	Salicornia europaea	S_europaea_Japan	Japan	High_halophytes	Yamamoto et al. 2018
PRJNA716569	SRR14055900	Karelinia caspia	K_caspia	China	Low_halophytes	Li et al. 2021
PRJNA716569	SRR14055901	Karelinia caspia	K_caspia	China	Low_halophytes	Li et al. 2021
PRJNA716569	SRR14055912	Karelinia caspia	K_caspia	China	Low_halophytes	Li et al. 2021
PRJNA716569	SRR14055913	Karelinia caspia	K_caspia	China	Low_halophytes	Li et al. 2021
PRJNA716569	SRR14055902	Lycium ruthenicum	L_ruthenicum	China	Low_halophytes	Li et al. 2021
PRJNA716569	SRR14055903	Lycium ruthenicum	L_ruthenicum	China	Low_halophytes	Li et al. 2021
PRJNA716569	SRR14055904	Lycium ruthenicum	L_ruthenicum	China	Low_halophytes	Li et al. 2021
PRJNA716569	SRR14055905	Lycium ruthenicum	L_ruthenicum	China	Low_halophytes	Li et al. 2021
PRJNA716569	SRR14055908	Phragmites communis	P_communis_China_site_J	China	Low_halophytes	Li et al. 2021
PRJNA716569	SRR14055909	Phragmites communis	P_communis_China_site_J	China	Low_halophytes	Li et al. 2021
PRJNA716569	SRR14055910	Phragmites communis	P_communis_China_site_J	China	Low_halophytes	Li et al. 2021
PRJNA716569	SRR14055911	Phragmites communis	P_communis_China_site_J	China	Low_halophytes	Li et al. 2021
PRJNA716569	SRR14055906	Kalidium foliatum	K_foliatum	China	Low_halophytes	Li et al. 2021
PRJNA716569	SRR14055907	Kalidium foliatum	K_foliatum	China	Low_halophytes	Li et al. 2021
PRJNA716569	SRR14055914	Kalidium foliatum	K_foliatum	China	Low_halophytes	Li et al. 2021
PRJNA716569	SRR14055915	Kalidium foliatum	K_foliatum	China	Low_halophytes	Li et al. 2021
PRJEB23109	ERR2178457	Salicornia europaea	S_europaea_Poland_Anthropogenic_B	poland	High_halophytes	Szymanska et al.2018
PRJEB23109	ERR2178458	Salicornia europaea	S_europaea_Poland_Anthropogenic_B	poland	High_halophytes	Szymanska et al.2018
PRJEB23109	ERR2178459	Salicornia europaea	S_europaea_Poland_Anthropogenic_B	poland	High_halophytes	Szymanska et al.2018
PRJEB23109	ERR2178460	Salicornia europaea	S_europaea_Poland_Anthropogenic_B	poland	High_halophytes	Szymanska et al.2018
PRJEB23109	ERR2178461	Salicornia europaea	S_europaea_Poland_Anthropogenic_B	poland	High_halophytes	Szymanska et al.2018
PRJEB23109	ERR2178462	Salicornia europaea	S_europaea_Poland_Anthropogenic_B	poland	High_halophytes	Szymanska et al.2018
PRJEB23109	ERR2178463	Salicornia europaea	S_europaea_Poland_Anthropogenic_B	poland	High_halophytes	Szymanska et al.2018
PRJEB23109	ERR2178464	Salicornia europaea	S_europaea_Poland_Anthropogenic_B	poland	High_halophytes	Szymanska et al.2018
PRJEB23109	ERR2178465	Salicornia europaea	S_europaea_Poland_Anthropogenic_B	poland	High_halophytes	Szymanska et al.2018
PRJEB23109	ERR2178466	Salicornia europaea	S_europaea_Poland_Natural_B	poland	High_halophytes	Szymanska et al.2018
PRJEB23109	ERR2178467	Salicornia europaea	S_europaea_Poland_Natural_B	poland	High_halophytes	Szymanska et al.2018
PRJEB23109	ERR2178468	Salicornia europaea	S_europaea_Poland_Natural_B	poland	High_halophytes	Szymanska et al.2018
PRJEB23109	ERR2178469	Salicornia europaea	S_europaea_Poland_Natural_B	poland	High_halophytes	Szymanska et al.2018
PRJEB23109	ERR2178470	Salicornia europaea	S_europaea_Poland_Natural_B	poland	High_halophytes	Szymanska et al.2018
PRJEB23109	ERR2178471	Salicornia europaea	S_europaea_Poland_Natural_B	poland	High_halophytes	Szymanska et al.2018
PRJEB23109	ERR2178472	Salicornia europaea	S_europaea_Poland_Natural_B	poland	High_halophytes	Szymanska et al.2018
PRJEB23109	ERR2178473	Salicornia europaea	S_europaea_Poland_Natural_B	poland	High_halophytes	Szymanska et al.2018
PRJEB23109	ERR2178474	Salicornia europaea	S_europaea_Poland_Natural_B	poland	High_halophytes	Szymanska et al.2018
PRJNA638207	SRR11960840	Suaeda salsa	S_salsa_China_Site_I	China	High_halophytes	Liu et al. 2020
PRJNA638207	SRR11960843	Suaeda salsa	S_salsa_China_Site_I	China	High_halophytes	Liu et al. 2020
PRJNA638207	SRR11960844	Suaeda salsa	S_salsa_China_Site_I	China	High_halophytes	Liu et al. 2020
PRJNA638207	SRR11960846	Suaeda salsa	S_salsa_China_Site_S	China	Low_halophytes	Liu et al. 2020
PRJNA638207	SRR11960847	Suaeda salsa	S_salsa_China_Site_S	China	Low_halophytes	Liu et al. 2020
PRJNA638207	SRR11960848	Suaeda salsa	S_salsa_China_Site_S	China	Low_halophytes	Liu et al. 2020
PRJNA559787	SRR9949846	Solanum lycopersicum	Solanum_lycopersicum_SK	South_Korea	Non_halophytes	Choi et al. 2020
PRJNA559787	SRR9949847	Solanum lycopersicum	Solanum_lycopersicum_SK	South_Korea	Non_halophytes	Choi et al. 2020
PRJNA559787	SRR9949848	Solanum lycopersicum	Solanum_lycopersicum_SK	South_Korea	Non_halophytes	Choi et al. 2020
PRJNA559787	SRR9949849	Solanum lycopersicum	Solanum_lycopersicum_SK	South_Korea	Non_halophytes	Choi et al. 2020
PRJNA559787	SRR9949850	Solanum lycopersicum	Solanum_lycopersicum_SK	South_Korea	Non_halophytes	Choi et al. 2020
PRJNA559787	SRR9949851	Solanum lycopersicum	Solanum_lycopersicum_SK	South_Korea	Non_halophytes	Choi et al. 2020
PRJNA559787	SRR9949852	Solanum lycopersicum	Solanum_lycopersicum_SK	South_Korea	Non_halophytes	Choi et al. 2020
PRJNA559787	SRR9949853	Solanum lycopersicum	Solanum_lycopersicum_SK	South_Korea	Non_halophytes	Choi et al. 2020
PRJNA559787	SRR9949854	Solanum lycopersicum	Solanum_lycopersicum_SK	South_Korea	Non_halophytes	Choi et al. 2020
PRJNA559787	SRR9949855	Solanum lycopersicum	Solanum_lycopersicum_SK	South_Korea	Non_halophytes	Choi et al. 2020
PRJNA803317	SRR17880604	Solanum lycopersicum	Solanum_lycopersicum_China	China	Non_halophytes	Du et al. 2022
PRJNA803317	SRR17880605	Solanum lycopersicum	Solanum_lycopersicum_China	China	Non_halophytes	Du et al. 2022
PRJNA803317	SRR17880606	Solanum lycopersicum	Solanum_lycopersicum_China	China	Non_halophytes	Du et al. 2022
PRJNA436368	SRR16016081	Zea mays	Maize_CA	Mexico	Non_halophytes	Navarro-Noya et al. 2022
PRJNA436368	SRR16016095	Zea mays	Maize_CA	Mexico	Non_halophytes	Navarro-Noya et al. 2022
PRJNA436368	SRR16016117	Zea mays	Maize_CA	Mexico	Non_halophytes	Navarro-Noya et al. 2022
PRJNA436368	SRR16016139	Zea mays	Maize_CA	Mexico	Non_halophytes	Navarro-Noya et al. 2022
PRJNA436368	SRR16016151	Zea mays	Maize_CA	Mexico	Non_halophytes	Navarro-Noya et al. 2022
PRJNA436368	SRR16016149	Zea mays	Maize_CA	Mexico	Non_halophytes	Navarro-Noya et al. 2022
PRJNA436368	SRR16016097	Zea mays	Maize_CA	Mexico	Non_halophytes	Navarro-Noya et al. 2022
PRJNA436368	SRR16016099	Zea mays	Maize_CA	Mexico	Non_halophytes	Navarro-Noya et al. 2022
PRJNA436368	SRR16016101	Zea mays	Maize_CA	Mexico	Non_halophytes	Navarro-Noya et al. 2022
PRJNA436368	SRR16016103	Zea mays	Maize_CA	Mexico	Non_halophytes	Navarro-Noya et al. 2022
PRJNA436368	SRR16016105	Zea mays	Maize_CA	Mexico	Non_halophytes	Navarro-Noya et al. 2022
PRJNA436368	SRR16016108	Zea mays	Maize_CA	Mexico	Non_halophytes	Navarro-Noya et al. 2022
PRJNA436368	SRR16016123	Zea mays	Maize_CA	Mexico	Non_halophytes	Navarro-Noya et al. 2022
PRJNA436368	SRR16016125	Zea mays	Maize_CA	Mexico	Non_halophytes	Navarro-Noya et al. 2022
PRJNA436368	SRR16016127	Zea mays	Maize_CA	Mexico	Non_halophytes	Navarro-Noya et al. 2022
PRJNA436368	SRR16016130	Zea mays	Maize_CA	Mexico	Non_halophytes	Navarro-Noya et al. 2022
PRJNA436368	SRR16016132	Zea mays	Maize_CA	Mexico	Non_halophytes	Navarro-Noya et al. 2022
PRJNA436368	SRR16016134	Zea mays	Maize_CA	Mexico	Non_halophytes	Navarro-Noya et al. 2022
PRJNA436368	SRR16016136	Zea mays	Maize_CP	Mexico	Non_halophytes	Navarro-Noya et al. 2022
PRJNA436368	SRR16016138	Zea mays	Maize_CP	Mexico	Non_halophytes	Navarro-Noya et al. 2022
PRJNA436368	SRR16016141	Zea mays	Maize_CP	Mexico	Non_halophytes	Navarro-Noya et al. 2022
PRJNA436368	SRR16016143	Zea mays	Maize_CP	Mexico	Non_halophytes	Navarro-Noya et al. 2022
PRJNA436368	SRR16016145	Zea mays	Maize_CP	Mexico	Non_halophytes	Navarro-Noya et al. 2022
PRJNA436368	SRR16016147	Zea mays	Maize_CP	Mexico	Non_halophytes	Navarro-Noya et al. 2022
PRJNA436368	SRR16016083	Zea mays	Maize_CP	Mexico	Non_halophytes	Navarro-Noya et al. 2022
PRJNA436368	SRR16016086	Zea mays	Maize_CP	Mexico	Non_halophytes	Navarro-Noya et al. 2022
PRJNA436368	SRR16016088	Zea mays	Maize_CP	Mexico	Non_halophytes	Navarro-Noya et al. 2022
PRJNA436368	SRR16016090	Zea mays	Maize_CP	Mexico	Non_halophytes	Navarro-Noya et al. 2022
PRJNA436368	SRR16016092	Zea mays	Maize_CP	Mexico	Non_halophytes	Navarro-Noya et al. 2022
PRJNA436368	SRR16016094	Zea mays	Maize_CP	Mexico	Non_halophytes	Navarro-Noya et al. 2022
PRJNA436368	SRR16016110	Zea mays	Maize_CP	Mexico	Non_halophytes	Navarro-Noya et al. 2022
PRJNA436368	SRR16016112	Zea mays	Maize_CP	Mexico	Non_halophytes	Navarro-Noya et al. 2022
PRJNA436368	SRR16016114	Zea mays	Maize_CP	Mexico	Non_halophytes	Navarro-Noya et al. 2022
PRJNA436368	SRR16016116	Zea mays	Maize_CP	Mexico	Non_halophytes	Navarro-Noya et al. 2022
PRJNA436368	SRR16016119	Zea mays	Maize_CP	Mexico	Non_halophytes	Navarro-Noya et al. 2022
PRJNA436368	SRR16016121	Zea mays	Maize_CP	Mexico	Non_halophytes	Navarro-Noya et al. 2022
PRJNA627980	SRR11607732	Triticum aestivum	Triticum_aestivum	China	Non_halophytes	Han et al. 2020
PRJNA627980	SRR11607735	Triticum aestivum	Triticum_aestivum	China	Non_halophytes	Han et al. 2020
PRJNA627980	SRR11607736	Triticum aestivum	Triticum_aestivum	China	Non_halophytes	Han et al. 2020
PRJNA804335	SRR17931153	Triticum aestivum	Triticum_aestivum_Jimai22	China	Non_halophytes	Guo et al. 2022
PRJNA804335	SRR17931156	Triticum aestivum	Triticum_aestivum_Jimai22	China	Non_halophytes	Guo et al. 2022
PRJNA804335	SRR17931157	Triticum aestivum	Triticum_aestivum_Jimai22	China	Non_halophytes	Guo et al. 2022
PRJNA411879	SRR6161816	Oryza sativa	O_sativa_Boro	India	Non_halophytes	Nevita et al. 2018
PRJNA782652	SRR17032277	Oryza sativa	Rice_Isabel_D	USA	Non_halophytes	Oliveira et al. 2022
PRJNA782652	SRR17032278	Oryza sativa	Rice_Isabel_D	USA	Non_halophytes	Oliveira et al. 2022
PRJNA782652	SRR17032279	Oryza sativa	Rice_Isabel_C	USA	Non_halophytes	Oliveira et al. 2022
PRJNA782652	SRR17032280	Oryza sativa	Rice_Isabel_C	USA	Non_halophytes	Oliveira et al. 2022
PRJNA782652	SRR17032281	Oryza sativa	Rice_Isabel_B	USA	Non_halophytes	Oliveira et al. 2022
PRJNA782652	SRR17032282	Oryza sativa	Rice_Isabel_B	USA	Non_halophytes	Oliveira et al. 2022
PRJNA782652	SRR17032284	Oryza sativa	Rice_Straton_H	USA	Non_halophytes	Oliveira et al. 2022
PRJNA782652	SRR17032285	Oryza sativa	Rice_Straton_H	USA	Non_halophytes	Oliveira et al. 2022
PRJNA782652	SRR17032286	Oryza sativa	Rice_North_G	USA	Non_halophytes	Oliveira et al. 2022
PRJNA782652	SRR17032287	Oryza sativa	Rice_North_G	USA	Non_halophytes	Oliveira et al. 2022
PRJNA782652	SRR17032283	Oryza sativa	Rice_North_G	USA	Non_halophytes	Oliveira et al. 2022
